# Supplementary material for: Sexual Functioning and Patient-Reported Concerns After Stroke: An Integrated Mixed-Methods Study in Clinical Rehabilitation
Source: Nurs Rep. 2026 Jul 14;16(7):243. doi: 10.3390/nursrep16070243 (PMC13414991; doi:10.3390/nursrep16070243)
Supplement: Supplementary file 1 [file nursrep-16-00243-s001.zip]

Archive with 1 entries (1 files):
- nursrep-4346104-supplementary.pdf
